# Supplementary material for: Synthesis, Anti-Influenza H1N1 and Anti-Dengue Activity of A-Ring Modified Oleanonic Acid Polyamine Derivatives
Source: Molecules. 2022 Dec 2;27(23):8499. doi: 10.3390/molecules27238499 (PMC9738632; doi:10.3390/molecules27238499)
Supplement: Supplementary file 1 [file molecules-27-08499-s001.zip]

Archive with 1 entries (1 files):
- molecules-2023904-supplementary.pdf
